# Supplementary material for: Functional cardiotoxicity assessment of cosmetic compounds using human-induced pluripotent stem cell-derived cardiomyocytes
Source: Arch Toxicol. 2017 Sep 22;92(1):371–81. doi: 10.1007/s00204-017-2065-z (PMC5773645; doi:10.1007/s00204-017-2065-z)
Supplement: Supplementary file 3 — Supplementary material 3 (XLSX 16 kb) [file 204_2017_2065_MOESM3_ESM.xlsx]

## Sheet: Table S2
Supplementary Table S2:
Panel of 84 target genes
Sr. No.	Gene Symbol	Refseq #	Official Full Name	Doxorubicin effect on mRNA expression
1	TNNI3	NM_000363	Troponin I type 3 (cardiac)	Down regulation
2	MYL2	NM_000432	Myosin, light chain 2, regulatory, cardiac, slow	Down regulation
3	MYL3	NM_000258	Myosin, light chain 3, alkali; ventricular, skeletal, slow	Down regulation
4	ACTA1	NM_001100	Actin, alpha 1, skeletal muscle	Down regulation
5	TNNT1	NM_003283	Troponin T type 1 (skeletal, slow)	Down regulation
6	DES	NM_001927	Desmin	Down regulation
7	TCAP	NM_003673	Titin-cap (telethonin)	Down regulation
8	PGAM2	NM_000290	Phosphoglycerate mutase 2 (muscle)	Down regulation
9	HRC	NM_002152	Histidine rich calcium binding protein	Down regulation
10	MYOM2	NM_003970	Myomesin (M-protein) 2, 165kDa	Down regulation
11	MB	NM_005368	Myoglobin	Down regulation
12	FHL2	NM_001450	Four and a half LIM domains 2	Down regulation
13	MYH6	NM_002471	Myosin, heavy chain 6, cardiac muscle, alpha	Down regulation
14	MYH7	NM_000257	Myosin, heavy chain 7, cardiac muscle, beta	Down regulation
15	GJA5	NM_181703	Gap junction protein, alpha 5, 40kDa	Down regulation
16	ANK2	NM_001148	Ankyrin 2, neuronal	Down regulation
17	ARG2	NM_001172	Arginase, type II	Down regulation
18	EDNRA	NM_001957	Endothelin receptor type A	Down regulation
19	LDB3	NM_007078	LIM domain binding 3	Down regulation
20	CASQ2	NM_001232	Calsequestrin 2 (cardiac muscle)	Down regulation
21	DMD	NM_000109	Dystrophin	Down regulation
22	NRAP	NM_198060	Nebulin-related anchoring protein	Down regulation
23	UCP2	NM_003355	Uncoupling protein 2 (mitochondrial, proton carrier)	Down regulation
24	COX6A2	NM_005205	Cytochrome c oxidase subunit VIa polypeptide 2	Down regulation
25	ATP1B4	NM_012069	ATPase, Na+/K+ transporting, beta 4 polypeptide	Down regulation
26	ATP1A2	NM_000702	ATPase, Na+/K+ transporting, alpha 2 polypeptide	Down regulation
27	KCNQ1	NM_000218	Potassium voltage-gated channel, KQT-like subfamily, member 1	Down regulation
28	KCNK3	NM_002246	Potassium channel, subfamily K, member 3	Down regulation
29	KCNN2	NM_021614	Potassium intermediate/small conductance calcium-activated channel, subfamily N, member 2	Down regulation
30	KCNH2	NM_000238	Potassium voltage-gated channel, subfamily H (eag-related), member 2	Down regulation
31	SCN2B	NM_004588	Sodium channel, voltage-gated, type II, beta	Down regulation
32	SCN5A	NM_000335	Sodium channel, voltage-gated, type V, alpha subunit	Down regulation
33	SLC8A1	NM_021097	Solute carrier family 8 (sodium/calcium exchanger), member 1	Down regulation
34	CACNA2D2	NM_006030	Calcium channel, voltage-dependent, alpha 2/delta subunit 2	Down regulation
35	PYGM	NM_005609	Phosphorylase, glycogen, muscle	Down regulation
36	CKM	NM_001824	Creatine kinase, muscle	Down regulation
37	KRT19	NM_002276	Keratin 19	Up regulation
38	ANK1	NM_000037	Ankyrin 1, erythrocytic	Up regulation
39	PDLIM3	NM_014476	PDZ and LIM domain 3	Up regulation
40	ABRA	NM_139166	Actin-binding Rho activating protein	Up regulation
41	MYOT	NM_006790	Myotilin	Up regulation
42	SCN4B	NM_174934	Sodium channel, voltage-gated, type IV, beta	Up regulation
43	TRPV1	NM_018727	Transient receptor potential cation channel, subfamily V, member 1	Up regulation
44	GLS2	NM_013267	Glutaminase 2 (liver, mitochondrial)	Up regulation
45	PDK1	NM_002610	Pyruvate dehydrogenase kinase, isozyme 1	Up regulation
46	PDK4	NM_002612	Pyruvate dehydrogenase kinase, isozyme 4	Up regulation
47	BAX	NM_004324	BCL2-associated X protein	Up regulation
48	CASP3	NM_004346	Caspase 3, apoptosis-related cysteine peptidase	Up regulation
49	MURC	NM_001018116	Muscle-related coiled-coil protein	Down regulation
50	POSTN	NM_006475	Periostin, osteoblast specific factor	Down regulation
51	ERBB3	NM_001982	V-erb-b2 erythroblastic leukemia viral oncogene homolog 3 (avian)	Down regulation
52	JAK2	NM_004972	Janus kinase 2	Down regulation
53	IGFBP3	NM_000598	Insulin-like growth factor binding protein 3	Down regulation
54	PPP1R3A	NM_002711	Protein phosphatase 1, regulatory (inhibitor) subunit 3A	Down regulation
55	RYR2	NM_001035	Ryanodine receptor 2 (cardiac)	Down regulation
56	IRX4	NM_016358	Iroquois homeobox 4	Down regulation
57	CORIN	NM_006587	Corin, serine peptidase	Down regulation
58	CACNA1G	NM_198397	Calcium channel, voltage-dependent, T type, alpha 1G subunit	Down regulation
59	ASPH	NM_004318	Aspartate beta-hydroxylase	Down regulation
60	STC1	NM_003155	Stanniocalcin 1	Down regulation
61	PRDM16	NM_199454	PR domain containing 16	Down regulation
62	CALM1	NM_006888	Calmodulin 1 (phosphorylase kinase, delta)	Down regulation
63	ZMAT3	NM_022470	Zinc finger, matrin-type 3	Up regulation
64	GDF15	NM_004864	Growth differentiation factor 15	Up regulation
65	ACE2	NM_021804	Angiotensin I converting enzyme (peptidyl-dipeptidase A) 2	Up regulation
66	AVPR1A	NM_000706	Arginine vasopressin receptor 1A	Up regulation
67	FAS	NM_000043	Fas (TNF receptor superfamily, member 6)	Up regulation
68	PRKX	NM_005044	Protein kinase, X-linked	Up regulation
69	DUSP4	NM_057158	Dual specificity phosphatase 4	Up regulation
70	GPNMB	NM_002510	Glycoprotein (transmembrane) nmb	Up regulation
71	SPATA18	NM_145263	Spermatogenesis associated 18 homolog (rat)	Up regulation
72	THBS4	NM_003248	Thrombospondin 4	Up regulation
73	RGCC	NM_014059	Chromosome 13 open reading frame 15	Up regulation
74	NRG1	NM_013957	Neuregulin 1	Up regulation
75	CTGF	NM_001901	Connective tissue growth factor	Up regulation
76	KCNJ2	NM_000891	Potassium inwardly-rectifying channel, subfamily J, member 2	Up regulation
77	F11R	NM_016946	F11 receptor	Up regulation
78	TPM1	NM_000366	Tropomyosin 1 (alpha)	Up regulation
79	KLF5	NM_001730	Kruppel-like factor 5 (intestinal)	Up regulation
80	GADD45A	NM_001924	Growth arrest and DNA-damage-inducible, alpha	Up regulation
81	GPX1	NM_000581	Glutathione peroxidase 1	Up regulation
82	LIF	NM_002309	Leukemia inhibitory factor (cholinergic differentiation factor)	Up regulation
83	NQO1	NM_000903	NAD(P)H dehydrogenase, quinone 1	Up regulation
84	OXR1	NM_181354	Oxidation resistance 1	Up regulation
House keeping genes
Sr. No.	Gene Symbol	Refseq #	Official Full Name
1	ACTB	NM_001101	Actin, beta
2	B2M	NM_004048	Beta-2-microglobulin
3	GAPDH	NM_002046	Glyceraldehyde-3-phosphate dehydrogenase
4	HPRT1	NM_000194	Hypoxanthine phosphoribosyltransferase 1
5	RPLP0	NM_001002	Ribosomal protein, large, P0

## Sheet: Table S3
Supplementary Table S3:
Genomic biomarkers of anthracyclines-induced cardiotoxicity in hiPSC-CMs
35 genes-Commonly deregulated by Doxorubicin, Daunorubicin and Mitoxantrone
Sr. No.	Gene Symbol	mRNA expression
1	ACTA1	Down regulation
2	TNNT1	Down regulation
3	HRC	Down regulation
4	MYOM2	Down regulation
5	MYH6	Down regulation
6	MYH7	Down regulation
7	ANK2	Down regulation
8	LDB3	Down regulation
9	DMD	Down regulation
10	NRAP	Down regulation
11	ATP1A2	Down regulation
12	KCNQ1	Down regulation
13	KCNH2	Down regulation
14	SCN2B	Down regulation
15	SCN5A	Down regulation
16	CACNA2D2	Down regulation
17	PYGM	Down regulation
18	CKM	Down regulation
19	BAX	Up regulation
20	MURC	Down regulation
21	ERBB3	Down regulation
22	JAK2	Down regulation
23	PPP1R3A	Down regulation
24	RYR2	Down regulation
25	IRX4	Down regulation
26	CORIN	Down regulation
27	CACNA1G	Down regulation
28	PRDM16	Down regulation
29	ZMAT3	Up regulation
30	GDF15	Up regulation
31	FAS	Up regulation
32	PRKX	Up regulation
33	DUSP4	Up regulation
34	KCNJ2	Up regulation
35	GPX1	Up regulation
